# Supplementary material for: Characterization and genome annotation of a newly detected bacteriophage infecting multidrug-resistant Acinetobacter baumannii
Source: Arch Virol. 2019 Mar 21;164(6):1527–33. doi: 10.1007/s00705-019-04213-0 (PMC6526140; doi:10.1007/s00705-019-04213-0)
Supplement: Supplementary file 4 — Summary of the ASTs (XLSX 14 kb) [file 705_2019_4213_MOESM4_ESM.xlsx]

## Sheet: Sheet1
Summary of the antibiotic susceptibility tests
Region	SXT	CIP	GEN	CAZ	CSL	CTX	IPM	PIP	TGC	Date
201407074	6	6	6	6	12	6	6	6	18	20180611
201407072	6	6	6	6	12	6	6	6	14	20180611
201407071	6	6	6	6	15	6	6	6	14	20180611
201407070	6	6	6	6	11	6	6	6	14	20180611
201407069	6	6	6	6	10	6	6	6	15	20180611
201402007	6	6	6	6	15	6	6	6	13	20180611
201402823	6	6	6	6	11	6	8	6	11	20180611
201402006	6	15	6	6	6	6	6	6	16	20180611
201407001	22	27	22	20	24	12	6	6	21	20180611
C010	20	27	21	12	23	9	25	16	15	20180611
G001	6	6	6	16	18	6	8	7	16	20180611
G002	20	30	20	28	30	30	30	25	18	20180611
G003	6	6	8	7	15	6	10	7	16	20180611
G004	6	6	6	6	16	6	10	6	10	20180611
G005	6	6	6	6	12	6	6	6	12	20180611
G006	6	6	6	6	9	6	6	6	16	20180611
G007	6	9	6	8	8	6	6	6	6	20180611
G008	6	6	6	6	8	6	6	6	14	20180611
G009	6	6	6	6	15	6	6	6	9	20180611
G010	6	6	6	10	12	10	6	6	6	20180611
X001	6	6	6	6	12	6	6	6	15	20180611
X002	6	6	6	6	10	6	6	6	15	20180611
X003	22	25	20	20	30	16	32	23	20	20180611
X004	6	6	6	6	17	6	8	6	11	20180611
X005	24	30	24	22	26	20	30	30	22	20180611
X006	6	6	6	6	18	6	6	6	15	20180611
X007	17	6	6	9	16	6	11	7	12	20180611
X008	19	28	18	20	30	17	30	21	21	20180611
X009	6	6	6	6	9	6	6	6	16	20180611
X010	20	24	21	18	28	15	30	19	18	20180611
H001	15	6	6	6	18	6	6	6	17	20180611
H002	6	6	6	6	14	6	6	6	12	20180611
H003	6	6	6	10	20	6	6	6	15	20180611
H004	6	6	6	6	10	6	6	6	15	20180611
H005	6	6	6	8	20	6	6	7	19	20180611
H006	20	16	6	10	6	6	12	6	15	20180611
H007	24	11	22	6	21	6	7	17	18	20180611
H008	6	6	6	8	16	6	11	6	15	20180611
H009	25	19	21	21	21	16	28	12	14	20180611
H010	6	6	6	8	16	6	10	7	14	20180611
J001	17	13	6	6	11	6	23	7	18	20180611
J002	6	6	6	6	18	6	23	6	14	20180611
J003	18	10	6	6	10	6	11	6	18	20180611
J004	6	6	6	6	18	6	7	6	16	20180611
J005	6	9	6	6	9	6	6	6	15	20180611
J006	6	12	6	6	12	6	30	6	20	20180611
J007	24	28	21	21	27	13	32	24	20	20180611
J008	21	26	6	21	31	20	25	17	20	20180611
J009	17	10	6	11	18	11	11	6	15	20180611
J010	6	7	6	6	7	6	6	6	15	20180611
N001	20	16	6	10	6	6	12	6	15	20180611
N002	24	11	22	6	21	6	7	17	18	20180611
N003	6	6	6	10	16	6	10	6	16	20180611
N004	22	6	21	10	21	11	9	6	13	20180611
N005	18	30	22	26	25	30	26	20	18	20180611
N006	20	6	6	6	13	6	10	6	13	20180611
N007	6	6	6	12	6	11	6	6	13	20180611
N008	17	13	6	6	11	6	23	7	18	20180611
N009	6	6	6	6	18	6	23	6	14	20180611
N010	18	10	6	6	10	6	11	6	18	20180611
		break point
		S	I	R
Piperacillin	PIP	≥21	18-20	≤17
Cefoperazone / sulbactam	CSL	≥22	15-21	≤14
Compound sulfamethoxazole	SXT	≥16	13-15	≤12
Ceftazidime	CAZ	≥18	15 - 17	≤14
Cefotaxime	CTX	≥18	15-22	≤14
Imipenem	IPM	≥22	19-21	≤18
Gentamicin	GEN	≥15	13-14	≤12
Ciprofloxacin	CIP	≥21	16-20	≤15
Tigecycline	TGC	≥17	13-16	≤12
Red means sensitive
Only X003,X005 and J007 was signle drug resistance in the tesets.
